# Supplementary material for: Ecosystem engineering and leaf quality together affect arthropod community structure and diversity on white oak (Quercus alba L.)
Source: Oecologia. 2023 Sep 9;203(1-2):13–25. doi: 10.1007/s00442-023-05439-1 (PMC10615914; doi:10.1007/s00442-023-05439-1)
Supplement: Supplementary file 3 — Supplementary file3 (XLSX 15 KB) [file 442_2023_5439_MOESM3_ESM.xlsx]

## Sheet: Sheet1
Table S2. List of species and morphospecies encountered, and their associated family and order, and assigned guild.
Numerical Label	Scientific name	Family	Order	Guild
16	Orthosia rubescens	Noctuidae	Lepidoptera	free feeding caterpillar
33	Antaeotricha osseella	Depressariidae	Lepidoptera	leaf tying caterpilar
34	Satyrium edwardsii	Lycaenidae	Lepidoptera	free feeding caterpillar
37	Morrisonia confusa	Noctuidae	Lepidoptera	free feeding caterpillar
42	Melanolophia canadaria	Geometridae	Lepidoptera	free feeding caterpillar
57	Erynnis juvenalis	Hesperiidae	Lepidoptera	non-leaf tying shelter builder (tent maker)
67	Panapoda rufimargo	Noctuidae	Lepidoptera	free feeding caterpillar
70	Nemoria bistriaria	Geometridae	Lepidoptera	free feeding caterpillar
82	Selenia kentaria	Geometridae	Lepidoptera	free feeding caterpillar
85	Besma quercivoraria	Geometridae	Lepidoptera	free feeding caterpillar
86	Cecrita guttivitta	Notodontidae	Lepidoptera	free feeding caterpillar
87	Cyrtepistomus castaneus	Curculionidae	Coleoptera	chewing non-Lepidoptera herbivore
250	Coleotechnites quercivorella	Gelechiidae	Lepidoptera	leaf tying caterpillar
96	Lambdina fervidaria	Geometridae	Lepidoptera	free feeding caterpillar
97	Acronicta modica	Noctuidae	Lepidoptera	free feeding caterpillar
100	Symmerista albifrons	Notodontidae	Lepidoptera	free feeding caterpillar
107	Dasychira atrivenosa	Erebidae	Lepidoptera	free feeding caterpillar
110	Phyllonorycter fitchella	Gracillariidae	Lepidoptera	leaf miner
116	Antaeotricha schlaegeri	Depressariidae	Lepidoptera	leaf tying caterpilar
119	Psilocorsis quercicella	Depressariidae	Lepidoptera	leaf tying caterpilar
120	Anacamptodes ephyraria	Geometridae	Lepidoptera	free feeding caterpillar
121	Acronicta increta	Noctuidae	Lepidoptera	free feeding caterpillar
122	Arogalea cristifasciella	Gelechiidae	Lepidoptera	leaf tying caterpilar
123	Ancylis sp.	Tortricidae	Lepidoptera	non-leaf tying shelter builder (surface web builder)
124	Bucculatrix nr. albertiella	Bucculatricidae	Lepidoptera	free feeding caterpillar
125	Copotriche badiella	Tischeriidae	Lepidoptera	leaf miner
126	Pseudotelphusa quercinigracella	Gelechiidae	Lepidoptera	leaf tying caterpilar
127	Stigmella sp.	Nepticulidae	Lepidoptera	leaf miner
129	Lamddina fiscellaria	Geometridae	Lepidoptera	free feeding caterpillar
130	Hyperstrotia secta	Noctuidae	Lepidoptera	free feeding caterpillar
134	Pococera expandens	Pyralidae	Lepidoptera	non-leaf tying shelter builder (leaf webber)
137	Quasisalebria fructetella	Pyralidae	Lepidoptera	non-leaf tying shelter builder (leaf webber)
145	Phobetron pithecium	Limacodidae	Lepidoptera	free feeding caterpillar
149	Psilocorsis reflexella	Depressariidae	Lepidoptera	leaf tying caterpilar
172	Parasa indetermina	Limacodidae	Lepidoptera	free feeding caterpillar
173	Megalopyge crispata	Megalopygidae	Lepidoptera	free feeding caterpillar
174	Acharia stimulea	Limacodidae	Lepidoptera	free feeding caterpillar
179	Isa textula	Limacodidae	Lepidoptera	free feeding caterpillar
185	Nadata gibbosa	Notodontidae	Lepidoptera	free feeding caterpillar
187	Parasa chloris	Limacodidae	Lepidoptera	free feeding caterpillar
198	Acrobasis minimella	Pyralidae	Lepidoptera	non-leaf tying shelter builder (frass tube maker)
202	Meganola phylla	Noctuidae	Lepidoptera	free feeding caterpillar
209	Halysidota tessellaris	Erebidae	Lepidoptera	free feeding caterpillar
218	Chionodes fuscomaculella	Gelechiidae	Lepidoptera	leaf tying caterpilar
219	Lochmaeus manteo	Notodontidae	Lepidoptera	free feeding caterpillar
222	Megaphasma dentricus	Phasmatidae	Phasmatodea	chewing non-Lepidoptera herbivore
223	Diapheromera femorata	Phasmatidae	Phasmatodea	chewing non-Lepidoptera herbivore
227	Natada nasoni	Limacodidae	Lepidoptera	free feeding caterpillar
230	Hyperstrotia pervertens	Noctuidae	Lepidoptera	free feeding caterpillar
234	Prolimacodes badia	Limacodidae	Lepidoptera	free feeding caterpillar
237	Ianassa lognicolor	Notodontidae	Lepidoptera	free feeding caterpillar
253	Trypanisma prudens	Gelechiidae	Lepidoptera	non-leaf tying shelter builder (leaf webber)
254	Dasychira obliquata	Erebidae	Lepidoptera	free feeding caterpillar
255	Lytrosus unitaria	Geometridae	Lepidoptera	free feeding caterpillar
261	Unknown sp.	Gelechiidae	Lepidoptera	non-leaf tying shelter builder (frass tube builder)
262	Charada deridens	Noctuidae	Lepidoptera	free feeding caterpillar
265	Caliroa sp.	Tenthredinidae	Hymenoptera	free feeding caterpillar
292	Salebriaria engeli	Pyralidae	Lepidoptera	non-leaf tying shelter builder (leaf webber)
312	Ancylis divisana	Tortricidae	Lepidoptera	leaf tying caterpilar
340	Choristoneura rosaceana	Tortricidae	Lepidoptera	non-leaf tying shelter builder (leaf roller)
341	Machimia tentoriferella	Oecophoridae	Lepidoptera	non-leaf tying shelter builder (leaf webber)
348	Ogyia leucostigma	Erebidae	Lepidoptera	free feeding caterpillar
	unknown sp. 1	Geometridae	Lepidoptera	free feeding caterpillar
J02	Phidippussp.	Salticidae	Araneae	spider
J03	Curculio nucum	Curculionidae	Coleoptera	chewing non-Lepidoptera herbivore
J04	Unknown sp.	Aphidae	Hemiptera	sucking herbivore
J05	Unknown sp.	Reduviidae	Hemiptera	non-spider predator
J07	Synema sp.	Thomisidae	Araneae	spider
J08	Unknown sp. 1	Pentatomidae	Hemiptera	non-spider predator
J09	Unknown sp.	Araneidae	Araneae	spider
J10	Unknown sp.	Thomisidae	Araneae	spider
J11	Unknown sp. 1	Unknown	Araneae	spider
J13	Unknown sp.	Elateridae	Coleoptera	chewing non-Lepidoptera herbivore
J14	Limenitis arthemis astyanax	Nymphalidae	Lepidoptera	free feeding caterpillar
J15	Unknown sp.	Unknown	Opiliones	spider
J16	Micrathena sagittata	Araneidae	Araneae	spider
J17	Unknown sp.	Drosophilidae	Diptera	detritivore
J18	Unknown sp.	Lampyridae	Coleoptera	non-spider predator
J19	Unknown sp.	Cercopoidae	Hemiptera	sucking herbivore
J20	Unknown sp.	Fulgoridae	Hemiptera	sucking herbivore
J21	Chrysopa sp.	Chrysopidae	Neuroptera	non-spider predator
J22	Harmonia sp.	Coccinellidae	Coleoptera	non-spider predator
J23	Hemerobius sp.	Homerobiidae	Neuroptera	non-spider predator
J24	Unknown sp.	Cicadellidae	Hemiptera	sucking herbivore
J25	Unknown sp.	Salticidae	Araneae	spider
J27	Unknown sp.	Formicidae	Hymenoptera	non-spider predator
J28	Unknown sp.	Miridae	Hemiptera	non-spider predator
J29	Unknown sp.	Nabidae	Hemiptera	non-spider predator
J30	Unknown sp.	Psocidae	Psocoptera	detritivore
J31	Unknown sp.	Linyphiidae	Araneae	spider
J32	Unknown sp.	Coccinelidae	Coleoptera	predator
J33	Unknown sp.	Staphylinidae	Coleoptera	predator
J34	Unknown sp.	Chrysomelidae	Coleoptera	chewing non-Lepidoptera herbivore
J35	Unknown sp. 2	Pentatomidae	Hemiptera	non-spider predator
J37	Unknown sp.	Unknown	Araneae	spider
J38	Unknown sp.	Formicidae	Hymenoptera	non-spider predator
J39	Unknown sp.	Unknown	Araneae	spider
J40	Micrathena sp.	Araneidae	Araneae	spider
J41	Unknown sp.	Unknown	Thysanoptera	detritivore
J42	Oecanthus fultoni	Gryllidae	Orthoptera	chewing non-Lepidoptera herbivore
J43	Unknown sp.	Membracidae	Hemiptera	sucking iherbivore
J44	Misumena vatia	Thomisidae	Araneae	spider
J45	Unknown sp. 2	Unknown	Araneae	spider
J46	Unknown sp. 3	Unknown	Araneae	spider
J47	Unknown sp. 4	Unknown	Araneae	spider
	Note: one Trichoptera (species unknown) and two ticks (Amblyomma americanum) were not included in the analyses.
